# Supplementary material for: The influence of care types on the development of orphans——An empirical study from China
Source: PLoS One. 2024 Oct 17;19(10):e0309669. doi: 10.1371/journal.pone.0309669 (PMC11486387; doi:10.1371/journal.pone.0309669)
Supplement: S1 Dataset — (XLSX) [file pone.0309669.s001.xlsx]

## Sheet: 数据2.0
No.	gender	age	marriage	nation	education	height	weight	a12	a13	a14	a15a	b15a	c12	c13	c14	c15a	c15b	c16	d12	d13	d14	d15a	g31	g32	i51	i52	i53	i54	j61	j63	k71	k72	k73	k74	k75a	l81	l82	l83	l84	l85	l86	l87	m91	m92	m93	m94	m95	m96	n101
1	1	12	1	1	3	150	32	1	65	2	1												1		1	2	2	2	2	2	1	1	1	1	1	1	1	1	1	1	1	1	1	1	1	1	1	1	1
2	2	13	1	1	4	160	36	1	65	2	1												1		1	2	2	2	2	2	1	1	1	1	1	1	1	1	1	1	1	1	1	1	1	1	1	1	1
3	2	18	1	1	3	150	36	1	61	2	1												1		1	2	1	2	2	2	2	3	3	2	3	1	1	1	2	2	1	1	2	1	1	1	1	1	1
4	1	16	1	1	4			1	71	2	1												1		1	1	1	2	2	2	2	1	1	1	1	1	1	1	1	1	1	1	1	1	1	1	1	1	1
5	1	15	1	1	4			2	68	2	1												1		2	2	1	2	2	2	1	1	1	1	1	1	1	1	1	1	1	1	1	1	1	1	1	1	1
6	2	15	1	1	5	156	54	1	61	2	1	1	2	18	1	1		3					1		1	2	1	2	2	2	2	1	2	1	1	1	1	1	1	1	1	1	1	1	1	1	1	1	1
7	2	15	1	1	4			1	58	2	1												1						2	2	1	1	1	1	1	1	1	1	1	1	1	1	1	1	1	1	1	1	1
8	2	12	1	1	3	120	34	2	55	2	1	1	1	87	4	1	9		2	18	1	1	1		1	2	2	2	2	2	3	1	3	1	3	1	1	3	1	1	1	3	1	1	1	1	1	1	1
9	1	13	1	1	4	150	75	1	48	2	1												1		1	1	1	2	2	2	2	3	2	2	3	1	1	1	1	1	1	1	1	1	1	1	1	1	1
10	2	17	1	1	5			2	25	2	1												1		2		2	2	2	2	3	3	3	3	2	1	1	1	2	2	1	1	1	1	1	1	1	1	1
11	2	14	1	1		153	40	1	53	2	1	1											1		2	1	2	2	2	2	2	1	2	2	1	1	1	1	1	1	1	1	1	1	1	1	1	1	1
12	1	13	1	1	4	150	38	1	35	2	1	1											1		1	1			2	2	3	3	3	2	2	1	1	1	1	1	1	1	3	1	1	1	1	1	1
13	2	16	1	1	4			2	76	2	1												1		2	1			2	2	3	2	2	2	2	1	1	1	1	1	3	1	1	1	1	1	1	1	1
14	2	17	1	1	5			1	26	2	1												1		2	1			2	2	3	2	2	2	2	2	1	1	1	1	1	1	1	1	1	1	1	1	2
15	1	16	1	1	5			1	56	2	1												1		2	2	2	2	2	2	1	1	1	1	1	1	1	1	1	1	1	1	1	1	1	1	1	1	1
16	1	15	1	1	5			2	72	4	1												1		2	1	1		2	2	2	1	1	1	1	1	1	1	1	1	3	1	3	2	2	2	1	2	1
17	1	16	1	1	5	165	50	2	30	2	1												1				2	2	2	2	2	2	2	2	2	1	1	1	1	1	1	1	1	1	1	1	1	1	1
18	1	16	1	1	4	170	60	1	56	2	1												1		1	1	2	2	2	2	3	3	1	1	1	1	1	1	1	1	1	1	1	1	1	1	1	1	1
19	2	16	1	1	4	148	43	2	82	2	1	1											1		1	1	1	2	2	2	1	1	1	1	1	1	1	1	1	1	1	1	3	1	1	1	1	1	1
20	1	17	1	1	8	175	65	1	33	2	1												1		2	1	2	2	2	2	4	2	2	2	2	1	1	1	1	1	1	1	1	1	1	1	1	3	1
21	2	11	1	1	3	148	38	2	65	2	1												1		1	1	1	2	2	2	1	1	1	1	1	1	1	1	1	1	1	1	1	1	1	1	1	1	1
22	1	10	1	1	3	143	30	2	47	2	1	1											1		1	1	2	2	2	2	1	1	1	1	1	1	1	1	1	1	1	1	1	1	1	1	1	1	1
23	2	16	1	1	5			2	30	2	1	1											1		1	1	2	2	2	2	1	2	2	1	1	1	1	1	1	1	1	1	1	1	1	1	1	1	1
24	1	10	1	1	3	130	21	1	73	2	1	1	2	23	1	1		3					1		1	1	2	2	2	2	3	3	3	2	2	1	1	1	1	1	1	1	3	1	1	1	1	1	1
25	1	15	1	1	4	165	51	1	39	2	1	1	1	7	1	1		3	2	9	1	1	1		1	1	2	2	2	2	2	2	2	2	2	1	1	1	1	1	1	1	1	1	1	1	1	1	1
26	2	14	1	1	4		71	2	64	2	1	1	2	33	2	1		4					1		1	1	2	1	2	2	3	2	2	2	2	1	1	1	1	1	1	1	1	1	1	1		1	1
27	1	12	1	1	4	155	35	2	43	2	1	1											1			1	2	2	2	2	1	1	1	1	1	1	1	1	1	1	1	1	1	1	1	1	1	1	1
28	1	15	1	1	4	160	51	1	57	2	1												1		1	1	1		2	2	1	1	1	1	1	1	1	1	1	1	1	1	1	1	1	1	1	1	1
29	1	17	1	1	5	168	60	1	69	4	1												1		1	1			2	2	3	2	2	1	2	1	1	1	1	1	1	1	1	1	1	1	1	1	1
30	2	16	1	1	5	162	56	2	72	4	1												1		1	1			2	2	3	2	2	1	2	1	1	1	1	1	1	1	1	1	1	1	1	1	1
31	1	14	1	1	4	175	63	1	27	1	1												1		1	2	1	2	2	2	3	2	2	1	1	1	1	1	1	1	1	1	1	1	1	1	1	1	1
32	2	15	1	1	4	156	46	1	23	1	1												1		1	2	1	2	2	2	3	3	2	1	1	1	1	1	1	1	1	1	1	1	1	1	1	1	1
33	2	18	1	1	5			1	78	2	1	1											1		1	1	2	2	2	2	1	1	1	1	1	1	1	1	1	1	1	1	1	1	1	1	1	3	1
34	2	17	1	1	5			2	24	4	1												1		2	2	1	2	2	2	2	2	2	2	2	1	1	1	1	1	1	1	1	1	1	1	1	1	1
35	1	17	1	1	5			1	50	2	1												1		2	2	2	2	2	2	2	2	2	2	2	1	1	1	1	1	1	1	1	1	1	1	1	1	1
36	1	18	1	1	5			2	26	2	1												1		2	2	1	2	2	2	2	2	2	2	2	1	1	1	1	1	1	1	1	1	1	1	1	1	1
37	1	12	1	1		150	50	1	48	2	1	1											1		1	1	2	2	2	2	3	2	3	1	3	1	1	2	1	1	1	1	1	1	1	1	1	1	1
38	1	16	1	1		170	58	1	49	2	1	1	1	25	1	1		5	2	12	1	1	1		1	1	2	2	2	2	1	1	1	1	1	1	1	1	1	1	1	1	1	1	1	1	1	1	1
39	2	16	1	1	5	162	53	2	72	2	1	1											1		1	1	2	2	2	2	2	1	2	1	1			1	1	1	1	2							1
40	1	16	1	1	5	167	52	2	75	2	1	1											1		1	1	2	2	2	2	3	1	2	1	1			1	1	1	1	1							1
41	2	13	1	1	4	150	43	2	65	2	1	1											1		1	1	2	2	2	2	2	1	2	1	1	1	1	1	1	1	1	1	1	1	1	1	1	1	1
42	1	18	1	1	5			1	28	2	1												1				1		2	2	1	2	1	1	1	1	1	1	1	1	1	1	1	1	1	1	1	1	1
43	2	17	1	1	4	155	48	2	36	2	1												1		2	2	2	2	2	2		2	2	2	2	1	1	1	1	1	1	1	1	1	1	1	1	1	1
44	1	16	1	1	4	167	48	2	36	2	1												1		2	2	2	2	2	2	2	2	2	2	2	1	1	1	1	1	1	1	1	1	1	1	1	1	1
45	2	7	1	1	3	120	20	1	56	2	1	1	2	9	1	1		3					1		2	2	1	2		2	2	1	1	1	1	1	1	1	1	1	1	1	1	1	1	1	1	1	1
46	2	9	1	1	3	130	24	1	56	2	1	1	2	7	1	1		3					1		2	2	1	2	2	2	1	1	1	1	1	1	1	1	1	1	1	1	1	1	1	1	1	1	1
47	1	16	1	1	3	165	45	2	69	2	1												1				1		2	2	1	1	2	2	2	1	1	1	1	1	3	1	3	1	1	1	1	1	1
48	2	17	1	1	5	156	61	1	67	2	1												1		1	1		2	2	2	3	1	1	1	1	1	1	1	1	1	3	1	1	1	1	1	1	1	1
49	2	11	1	1	3	152	42	1	55	3	1												1		1	1	2	2	2	2	2	1	1	1	1	1	1	1	1	1	1	1	1	1	1	1	1	1	1
50	2	10	1	1	3	120	26	1	36	2	1	1	1	72	2	1		3	1	72	2	1	1		2	2	1	2	2	2	2	2	3	3	1	1	1	1	1	1	1	1	1	1	1	1	1	1	1
51	1	11	1	1	3	138	30	2	22	1	1	1	2	72	2	1		3					1		1	1	2	2	2	2	1	2	3	1	1	1	1	3	2	1	3	3	1	1	1	2	1	1	1
52	1	17	1	1	5	165	60	1	29	2	1												1						2	2	1	1	1	1	1	1	1	1	1	1	1	1	1	1	1	1	1	1	1
53	1	17	1	1	5			2	55	2	1												1												1	1	1	1	1	1	1	1	1	1	1	1	1	1	1
54	2	17	1	1	5	160	45	2	81	2	1												1				1		2	2	2	2	1	1	2	1	1	1	1	1	1	1	1	1	1	1	1	1	1
55	1	16	1	1	5			2	77	2	1	1											1		2	2	1	2	2	2	3	2	1	1	1	1	1	1	1	1	1	1	1	1	1	1	1	1	1
56	1	16	1	1		177	60	1	59	2	1	1											1		1				2	2	3	3	3	1	1	1	1	1	1	1	1	1	1	1	1	1	1	1	1
57	1	14	1	1	3	150	86	1	80	2	1	1											1						2	2	3	2	2	2	2	1	1	1	1	1	1	1	1	1	1	1	1	1	1
58	2	15	1	1	3	155	50	2	65	2	1												1				1		2	2	3	2	2	2	1	1	1	1	1	1	1	1	1	1	1	1	1	1	1
59	1	16	1	1	5	168	54	1	33	2	1												1		1	1	2	2	2	2	3	1	2	2	3	1	1	1	1	1	1	1	1	1	1	1	1	1	1
60	2	17	1	1	5			1	72	2	1												1		1	1	2	2	2	2	2	1	1	1	1	1	1	1	1	1	1	1	1	1	1	1	1	1	1
61	2	13	1	1	4	150	45	1	74	2	1		2	25	2	1		4	1	7	1	1	1		1	1	2	2	2	2	3	3	3	3	3	1	1	1	1	1	1	1	1	1	1	1	1	1	1
62	1	15	1	1	5	178	60.5																1		1	1	2	2	2	2	1	1	1	1	1	1	1	1	1	1	1	1	1	1	1	1	1	1	1
63	2	15	1	1	5	150	50	2	57	2	1		1	30	1	1		3					1		2	2	1	2	2	2	3	2	2	2	1	1	1	1	1	1	1	1	1	1	1	1	1	1	1
64	2	15	1	1	4	165	56	1	55	2	1												1		2	2	1	2	2	2	3	4	3	1	4	3	1	3	1	1	1	3	1	1	1	1	1		1
65	2	13	1	1	4			2	28	2	1	1	2	52	2	1		4	1	52	2	1	1		1	1	2	2	2	2	2	1	1	1	2	1	1	3			3	1	1	1	1	1	1	1	1
66	1	14	1	1	4			1	78	2	1	1											1		2	2	1	2	2	2	2	2	3	2	3	1	1	1	1	1	3	1	1	1	1	1	1	1	1
67	2	15	1	1	4			2	41	2	1	1											1		1	1	2	2	2	2	2	2	2	2	2	1	1	1	1	1	1	1	1	1	1	1	1	1	1
68	1	16	1	1	5			2	84	4	1												1		2	2	1	2	2	2	2	2	2	2	3	1	1	1	1	1	1	1	1	1	1	1	1	1	1
69	1	14	1	1	4			2	65	2	1												1		1	1	1	2	2	2	2	1	2	2	2	1	1	1	1	1	1	1	1	1	1	1	1	1	1
70	1	15	1	1	4	162		2	11	1	4								1	11	1	1	6		1	1	1	2	2	2	2	2	2	2	3	1	1	1	1	1	1	1	1	1	1	1	1	1	1
71	1	17	1	1	4	172	52	1	48	2	1												1		1	1	2	2	2	2	1	1	1	1	1	1	1	1	1	1	3	1	1	1	1	1	1	1	1
72	1	13	2	1	3	172	52	2	37	2	1												1		1	1	2	2	2	2	1	1	1	1	1	1	1	1	1	1	1	1	1	1	1	1	1	1	1
73	2	14	1	1	4			1	58	2	1		2	17	1	1		4	2	74	4	1	1		1	1	1	2	2	2	3	2	3	2	3	1	1	1	1	1	1	1	3	1	1	1	1	1	1
74	1	17	1	1	5	162	51	2	71	2	1		2	27	2	1		10	2	23	1	1	1		1	1	2	2	2	2	1	1	1	1	1	1	1	1	1	1	1	1	1	1	1	1	1	1	1
75	1	13	1	1	4			1	58	2	1		2	53	2	1		4					1		1	1	2	2	2	2	2	2	2	2	3	1	1	1	1	1	1	1	3	1	1	1	1	1	1
76	1	17	1	1	5			2		2	1												1		1	1	2	2	2	2	2	2	2	2	2	1	1	1	1	1	1	1	3	1	1	1	1	1	1
77	1	17	1	1	4	160	45	1	68	2	1		2	68	2	1		3					1		2	2	2	2	2	2	3	2	2	2	2	1	1	1	1	1	3	1	1	1	1	1	1	1	1
78	2	17	1	1	4			1	58	2	1		2	14	1	1		4	2	74	4	1	1		1	1	1	2	2	2	3	2	3	2	2	1	1	1	1	1	1	1	3	1	1	1	1	1	1
79	1	16	1	1		178	142	2	60	2	1												1		2	2	2	2	2	2	2	2	2	2	2	1	1	1	1	1	1	1	1	1	1	1	1		1
80	1	17	1	1	5	162	135	2	70	4	1												1		1	1	1	2	2	2	2	2	2	2	2	1	1	1	1	1	1	1	1	1	1	1	1	1	1
81	1	12	1	1	4	152	45	2	29	2	1												1		2	1	2	1	2	2	4	3	3	3	3	1	1	1			1	1	3	1	1	1	1	1	1
82	1	14	1	1	4	165	52	2	29	2	1												1		1	1	2	1	2	2	2	2	2	2	3	1	1	1	1	1	1	1	3	1	1	1	1	1	1
83	1	17	1	1		168	52	1	66	2	1												1		1	1	1	2	2	2	3	2	2	2	3	1	1	1			1	1	3	1	1	1	1	1	1
84	1	15	1	1	4	159	55	1	79	4	1												1		1				2	2		1	2	2	2	1	1	1	1	1	1	1	1	1	1	1	1	1	1
85	2	13	1	1	4	155	75	1	67	2	1		2	62	2	1		3	1	19	1	1	1						2	2	1	3	2	1	1	1	1	1	1	1	1	1	3	1	1	1	1	1	1
86	2	17	2	1	4	156	50	1	71	2	1	1											1		1	1	2	2	2		4	2	2	2	2	2	2	1	2	2	2	2	1	1	1	1	1	3	3
87	1	15	1	1	4	162	60	1	71	2	1	1											1		1	1	2	2	2	2	4	2	3	2	2	1	1	1	1	1	3	1	1	1	3	1	1	1	2
88	1	16	1	1				2	28	2	1		1	49	2			3	2	51	2		1		1	1	2	2	2	2	2	3	2	2	2	1	1	1	1	1	3	1	3	1	1	1	1	1	1
89	2	17	1	1				1	54	2	1												1		1	1	2	2	2	2	2	3	3	2	2	1	1	1	1	1	1	1	1	1	1	1	1	1	1
90	2	16	1	1				1	65	2	1												1		1	1	2	2	2	2	2	2	2	2	2	1	1	1	1	1	1	1	1	1	1	1	1	1	1
91	2	17	1	1	5			1	45	2	1												1		1	1	2	2	2	2	2	2	2	2	1	1	3	1	2	1	1	1	1	1	1	1	1	1	1
92	2	18	1	1	5			1	51	2	1												1		2	1	2	2	2	2	2	2	2	1	1	1	3	1	1	1	1	1	1	1	1	1	1	1	1
93	1	16	1	1	5			1	70	2	1	1	2	21	1	1		5					1		2	2	1	2	2	2	1	1	1	1	1	1	1	1	1	1	1	1	1	1	1	1	1	1	1
94	2	15	1	1	4	156	44.5	2	65	2	1												1		1	1	2	2	2	2	1	1	1	1	1		1	1	1	1	1	1	1	1	1	1	1	1	1
95	2	9	1	1	3	130	50	1	65	2	1												1		1	1	2	2	2	2	1	1	2	1	1	1	1	1	1	1	1	1	1	1	1	1	1	1	1
96	1	18	1	1	5	169	55	1	87	2	1												1		1	1		2	2	2	1	1	1	1	1	1	1	1	1	1	1	1	1	1	1	1	1	1	1
97	1	17	1	1	5			2	72	2	1		1										1		1	1	1		2	2	3	2	3	1	1	1	1	1	1	1	1	1	1	1	1	1	1	1	1
98	2	16	1	1	5			2	35	1	1												1		1	1	2	2	2	2	2	1	1	1	1	1	1	1	1	1	1	1	1	1	1	1	1	1	1
99	1	17	1	1	5	170	65	2	30	2	1												1		1	1	2	2	2	2	1	1	1	1	1	1	1	1	1	1	1	1	1	1	1	1	1	1	1
100	2	15	1	1	4			1	25	2	1												1		1	1	2	2	2	2		2	3	3	2	1	1	1	1	1	1	1	1	1	1	1	1	1	1
101	2	11	1	1	3	147	32	1	63	2	1												1		2	1	2	2	2	2	3	3	3	3	3	1	1	1	1	1	1	1	1	1	1	1	1	1	1
102	2	12	1	1	3	153	34	1	63	2	1												1		2	1	2	2	2	2	3	3	3	3	3	1	1	1	1	1	1	1	1	1	1	1	1	1	1
103	2	13	1	1	4			1	71	2	1												1		2	2	2	2	2	2	2	2		2	2	1	1	2	1	1	1	1	1	1	1	1	1	1	1
104	2	12	1	1	3			2	21	1	1												1		2	1	2	2	2	2	2	3	3	3	2	1	1	1	1	1	1	1	1	1	1	1	1	1	1
105	2	17	1	1	5			1	45	2	1												1		2	1	1	2	2	2	1	1	1	1	1	1	1	1	1	1	1	1	1	1	1	1	1	1	1
106	1	17	1	1	9			1	67	4	1													1	2	2	2	2	1	2		4	4	4	4	1	1	1	1	1	1	1	1	1	1	1	1	1	1
107	1	15	1	1				1	57	3	1												1		2	1	1	2	2	2	1	2	1	1	1	1	1	1	2	1	1	1	1	1	1	1	1	1	1
108	1	14	1	1	4			1	78	2	1												1		2	1	1	2	2	2	2	2	2	1	1	1	1	1	1	1	1	1	1	1	1	1	1	1	1
109	2	17	1	1	5			2	32	2	1												1		2	1	2	2	2	2	2	2	2	1	2	2	1	1	3	3	3	1	1	1	1	1	1	2	1
110	1	17	1	1	5			1	29	2	1												1		2	1	2	2	2	2	1	2	1	1	2	1	1	1	1	1	1	1	1	1	1	1	1	1	1
111	1	14	1	2	4	160	110	2	68	2	2		1	15	1		苗	4							2	1	2	2	2	2	3	3	3	3	2	1	1	1	1	1	1	1	1	1	1	1	1	1	1
112	1	15	1	2	4	163	58	2	68	2	2		1	14	1	2	苗	4					1		2	1	2	2	2	2	3	3	3	3	2	1	1	1	1	1	1	1	1	1	1	1	1	1	1
113	2	13	1		4			2	64	4													1		1	1	1	2	2	2	3	3	4	3	3	1	1	1	1	1	1	1	1	1	1	1	1	1	1
114	1	17	1		5			2	64	4													1		1	1	1	2	2	2	1	3	4	3	3	1	1	1	1	1	1	1	1	1	1	1	1	1	1
115	1	17	1		5			1	59	2													1		1	1	1	2	2	2	3	3	4	3	3	1	1	1	1	1	1	1	1	1	1	1	1	1	1
116	1	15	1		4			1	59	2													1		1	1	1	2	2	2	3	3	4	3	3	1	1	1	1	1	1	1	1	1	1	1	1	1	1
117	2	9	1		3			2	64	4													1		1	1	1	2	2	2	3	3	4	3	3	1	1	1	1	1	1	1	1	1	1	1	1	1	1
118	1	14	1	1	4	160	50	2	22	1	1												1		1	1	2	2	2	2		2	3	3	2	1	1	1	1	1	1	1	1	1	1	1	1	1	1
119	1	15	1	1	4	168	62	2	65	2	1												1		1	1	2	2	2	2		2	3	3	2	1	1	1	1	1	1	1	1	1	1	1	1	1	1
120	1	15	1	1	4	152	52	2	65	2	1												1		1	1	2	2	2	2		2	3	3	2	1	1	1	1	1	1	1	1	1	1	1	1	1	1
121	2	17	1	1	5	160	50	2	70	2	1												1		2	2	2	2	2	2	1	1	1	1	1	1	1	1	1	1	1	1	1	1	1	1	1	1	1
122	1	17	1	1	5	170	60	1	30	2	1												1		2	2	2	2	2	2	3	1	1	1	3	1	1	1	1	1	1	1	1	1	1	1	1	1	1
123	1	17	1	1	4			1	44	1	1		1	13	1	1		4					1		1	2	2	2	2	2	3	3	3	3	2	1	1	1	1	1	3	1	1	2	2	2	2	1	1
124	1	13	1	1	4			1	44	1	1		1	17	1	1		4					1		1	2	2	2	2	2	3	3	3	3	2	1	1	1	1	1	3	1	1	2	2	2	2	1	1
125	2	17	1	1	5			1	45	2	1		2	19	1	1		5					1		1	1	1	3	2	2	1	1	2	2	2	1	1	1	1	1	1	1	1	1	1	1	1	1	1
126	1	16	1	2	5			1	30	1	2		2	18	1	2		5					1		1	1	1	2	2	2	1	1	2	2	2	1	1	1	1	1	1	1	1	1	1	1	1	1	1
127	1	13	1	1	4	160	43.5	1	26	1	1												1		1	1	1	2	2	2	2	2	2	2	2	1	1	1	1	1	1	1	1	1	1	1	1	1	1
128	2	16	1	1	5	155	50	2	44	2	1												1		2	2	1	1	2	2	2	2	2	2	2	1	1	1	1	1	1	1	1	1	1	1	1	1	1
129	2	16	1	1	5	152	52	1	48	2	1												1				1	2	2	2	3	3	3	3	3	1	1	1	1	1	1	1	1	1	1	1	1	1	1
130	2	16	1	1	4	165	54	1	34	2	1												1		2	2	2	2	2	2	2	2	2	2	1	1	1	1	1	1	1	1	1	1	1	1	1	1	1
131	2	17	1	1	5			2	53	2	1		1	34	1	1		4					1		2	1	2	2	2	2	3	2	2	2	3	1	1	1	1	1	1	1	1	1	1	1	1	1	1
132	1	16	1	1	5	160	58	2	67	4	1												1		1				2	2	2	2	2	2	2	1	1	1	1	1	1	1	1	1	1	1	1	1	1
133	2	17	1	1	5	150	60	2	67	4	1												1		1				2	2	2	2	2	2	2	1	1	1	1	1	1	1	1	1	1	1	1	1	1
134	1	16	1	1	4	162	49	1	35	3	1		2	13	1	1		3					1		2	2	1	2	2	2	3	3	3	2	1	1	1	1	1	1	2	1	1	1	1	1	1	1	1
135	2	11	1	1	3			1	33	3	1												1		1	1	2	2	2	2	1	1	1	1	1	1	1	1	1	1	1	1	1	1	1	1	1	1	1
136	1	16	1	1	4			1	78	3	1													1	2	1	1	2	1	2	2	2		2	2	1	1	1	1	1	1	1	1	1	1	1	1	1	1
137	1	17	1	1	4	162	55	1	68	4	1												1		1	1	1	2	2	2	3	3	3	3	2	1	1	1	1	1	1	1	1	1	2	1	1	1	1
138	1	15	1	1	4	159	48	2	24	1	1												1		1	1	2	2	2	2	1	2	3	3	2	1	1	1	1	1	1	1	1	1	1	1	1	1	1
139	1	3	1	1		60	16	1	50	2	1												1		1	1	2	2	2	2						1	1	1	1	1	1	1	1	1	1	1	1	1	1
140	1	8	1	1	3	110	20	1	50	2	1												1		1	1	2	2	2	2	3	3		3	4	1	1	1	1	1	1	2	1	1	1	1	1	1	1
141	1	8	1	1	3	100	20	1	50	2	1												1		1	1	2	2	2	2	3	3		3	2	1	1	1	1	1	1	2	1	1	1	1	1	1	1
142	1	17	1	1	4			1	42	1	1		1	32	2	1		4	1	25	2	1	1		1	1	2	2	2	2	3	3	3	3	3	1	1	1	1	1	1	1	1	1	1	1	1	1	1
143	1	17	2	2	4			1	27	1	2		2	22	1		彝族	4					1		1	1	2	2	2	2	3	3	3	3	1	1	2	1	1	3	3	1	1	1	1	1	1	1	1
144	1	14	1	1	3			1	30	2	1												1		1	1	2	2	2	2	3	2	3	3	3	1	1	1	1	1	1	1	3	1	1	1	1	1	1
145	1	13	1	1	3	150	95	1	64	2	1												1		1	1	2	2	2	2	3	2	3	3	3	1	1	1	1	1	1	1	3	1	1	1	1	1	1
146	1	17	1	1	5	170	62	2	21	2	1												1		2	2	2	2	2	2	2	1	1	1	2	1	1	1	1	1	1	1	1	1	1	1	1	1	1
147	1	16	1	1	5	165	60	1	65	2	1												1		2	2	2	2	2	2	2	1	1	1	1	1	1	1	1	1	1	1	1	1	1	1	1	1	1
148	1	16	1	1	5	168	65	2	20	2	1												1		2	2	2	2	2	2	2	1	1	1	1	1	1	1	1	1	1	1	1	1	1	1	1	1	1
149	2	17	1	1	5	153	45	1	72	2	1												1		1	2	1	2	2	2	3	3	3	3	4	1	1	1	1	1	1	1	1	1	1	1	1	1	1
150	2	15	1	1	5	160	47	1	28	2	1												1		1	2	1	2	2	2	2	2	2	2	2	1	1	1	1	1	1	1	1	1	1	1	1	1	1
151	1	17	1	1	5	165	50	1	71	2	1	1											1		1	2	1	2	2	2	2	2	2	2	2	1	1	1	1	1	1	1	1	1	1	1	1	1	1
152	1	16	1	1	5	162	48	1	70	2	1												1		1	2	1	2	2	2						1	1	1	1	1	1	1	1	1	1	1	1	1	1
153	2	16	1	1	5	158	44	2	53	2	1												1		1	2	1	2	2	2	2	2	2	2	2	1	1	1	1	1	1	1	1	1	1	1	1	1	1
154	2	16	1	1	5	156	44	1	43	2	1												1		1	2	1	2	2	2	2	2	2	2	2	1	1	1	1	1	1	1	1	1	1	1	1	1	1
155	1	8	1																				1		1	2	1	2	2	2	2	2	2	2	2
156	1	17	1	2	10	165	55	2	74	2	2		1	18	1		苗	10					1		2	1	2	2	2	2	3	3	3	3	3	1	1	1	1	1	1	1	1	1	1	1	1	1	1
157	2	17	1	1	5	164	50	2	68	4	1												1		2	1	2	2	2	2	3	3	3	3	3	1	1	1	1	1	1	1	1	1	1	1	1	1	1
158	1	13	1	1	4	170	60	2	68	4	1												1		2	1	2	2	2	2	3	3	3	3	3	1	1	1	1	1	1	1	1	1	1	1	1	1	1
159	2	10	1	1	3	121	40	2	76	4	1												1		2	1	2	2	2	2	3	3	3	3	2	1	1	1	1	1	3	1	1	1	1	2	2	1	1
160	1	16	1	1	5			2	63	2	1		1	73	2	1		3					1		1	1	2	2	2	2			3	3	2	1	1	1	1	1	1	1	1	1	1	1	1	1	1
161	2	16	1	1	5	160	48	2	21	1	1												1						2	2	3	3	3	1	1	1	1	1	1	1	1	1	1	1	1	1	1	1	1
162	1	15	1	1	4	153	56	2	54	3	1												1		1	1	2	2	2	2	1	1	1	1	1	1	1	1	1	1	1	1	1	1	1	1	1		1
163	2	17	1	1	5	155	60	1	73	2	1	1											1		1				2	2	3	2	1	2	2	1							1	1	1	1	1		1
164	2	17	1	1	5			2	45	2	1												1		2		2	2	2	2	3	3	3	3	3	1	1	1	1	1	1	1	1	1	1	1	1	1	1
165	1	17	1	1	5	170	56	2	26	2	1												1		2	1	2	2	2	2	2	3	2	2	2	1	1	1	1	1	1	1	1	1	1	1	1	1	1
166	2	12	1	1	4	162	50	2	65	2	1	1											1		2	2	2	2	2	2	2	2	2	2	2	2	1	2	2	2	2	2	2	2	2	2	1	2	1
167	2	13	1	1	4	150	49	2	50	2	1		2	20	1	1		4	2	78	2	1	1		1	1	2	2	2	2	1	2	2	1	1	1	1	1	1	1	1	1	1	1	1	1	1	1	1
168	1	16	1	1	5	160	55	1	67	2	1		2	16	1	1		5					1		2	2	1	2	2	2	3	3	3	3	3	1	2	2	2	2	2	1	3	1	1	2	1	1	1
169	2	16	1	1	5	152	46	1	67	2	1		1	16	1	1		5	1	71	1	1	1		2	2	1	2	2	2	3	3	3	3	1	1	2	2	2	2	2	1	3	1	1	1	1	1	1
170	1	7	1	1		120	25	2	60	2	1												1					2	2	2	1	1	1	1	1	1	1	1	1	1	1	1	1	1	1	1	1	1	1
171	1	15	1	1	4	151	38	2	60	2	1																	2	2	2	1	1	1	1	1	1	1	1	1	1	1	1	1	1	1	1	1	1	1
172	1	5	1	1	1	101	17.5	1	64	4	1												1		2	2	2	2	2	2	3	3	3	2	3	1	1	2	1	1	3	3	1	2	2	3	2	3	2
173	1	16	1	1		155	38	2	48	2	1												1		2	2	2	2	1	2	2	2	2	2	2	1	1	1	2	2	3	1	3	1	1	1	1	1	1
174	1	11	1	1	2			1	75	2	1	1											1		2	2	2	2	2	2	3	3	3	3	3	1	1	1	1	1	1	1	1	1	1	1	1	1	1
175	2	11	1	1		140	21.5	2	44	2	1								1	20	1	1	1		1	1	2	2	2	2	3	2	2	1	1	1	1	1	1	1	1		1	1	1	1	1	1	1
176	1	17	1	1	5	165	70	2	26	1	1												1				1		2	2	3	1	2	2	2	1	1	1	1	1	1	1	1	1	1	1	1	2	1
177	2	12	1	1	3	145	40	2	2	1	1												1		1	1	2	2	2	2	3	1	1	1	1	1	1	1	1	1	1	1	1	1	1	1	1	1	1
178	2	12	1	1	3	145	40	2	23	2	1		2	82	4	1		3					1		1	1	1	2	2	2	3	1	1	1	1	1	3	1	1	1	1	1	1	1	1	1	1	1	1
179	2	16	1	1	5	150	45	1	33	1	1												1		1	1	2	2	2	2	3	1	1	1	2	1	3	1	1	1	1	1	1	1	1	1	1	1	1
180	2	16	1	1	5	160	50	2	33	2	1												1		1	1	1	2	2	2	3	1	1	1	1	1	1	1	1	1	1	1	1	1	1	1	1	1	1
181	1	12	1	1	4	155	40	2	33	2	1												1		1	1	1	2	2	2	3	1	1	1	1	1	1	1	1	1	1	1	1	1	1	1	1	1	1
182	2	11	1	1	3	140	40	2	27	2	1												1		1	1	2	2	2	2	3	1	1	1	1	1	1	1	1	1	1	1	1	1	1	1	1	1	1
183	2	12	1	1	3			2	23	2	1												1		1	1	1	2	2	2	2	1	1	1	1	1	1	1	1	1	1	1	1	1	1	1	1	1	1
184	1	13	1	1	4			1	52	2	1													1	1	1	1	2	1	2	1	2	2	1	1	1	1	1	1	1	1	1	1	1	1	1	1	1	1
185	1	17	1	1	5	171	56	1	71	4	1												1		2	1	2	2	2	2		2	1	1	1	1	1	1	1	1	1	1	1	1	1	1	1	1	1
186	2							1	54	2	1	1											1		2	1	2	2	2	2	3	1	1	1	1	1	1	1	1	1	1	1	1	1	1	1	1	1	1
187	2	8	1	1	3	135	36	1	72		1		1	15		1			2	19		1	1		1	1	1	2	2	2	2	3	3	3	2	1	2	1	1	1	1	1	1	2	2	1	1	2	1
188	1	15	1	1	4	165		1	72		1		2	8		1		3	2	19		1	1		1	1	1	2	2	2	3	3	3	3	2	1	2	1	1	1	1	1	1	2	2	1	1	2	1
189	2	14	1	1	4			1	47	2	1												1		1	1	2	2	2	2	2	2	2	2	2	1	1	1	1	1	1	1	1	1	1	1	1	1	1
190	1	14	1	1	4			2		2	1												1		1	1	1	2	2	2	2	2	2	2	2	1	1	1	1	1	2	1	1	1	1	1	1	1	1
191	2	15	1	1				1	77	1													1		2	1	1	2	2	2	2	2	2	1	2	1	1	1	1	1	2	1	1	1	1	1	1	1	1
192	1	14	1	1		155	48	2	67	2	1	1											1		2	2	2	2	1	2	3	3	2	2	2	1	2	2	1	1	2	1	1	1	1	1	1	1	1
193	2	13	1	1	4	155	40	1	72	2	1	1											1		1	1	1	2	2	2	2	1	1	1	2	1	1	1	1	1	1	1	3	1	1	1	1	1	1
194	1		1	1				2		2	1	1											1		2	1	2	2	2	2	2	2	3	2	2	1	1	1	1	1	1	1	1	1	1	1	1	1	1
195	2	14	1	1	3			2	60	2	1		2	14	1	1		4	1	50	2	1	1		1	2	2		2	2	2	2	2	2	2	1	3	1				1	1						1
196	2	14	1	1	4	152	45	2	60	2	1	1	2	14	1	1		4					1		1	2			2	2	2	2	2	2	2	1	1	1				1	1						1
197	2	14	1	1	4	155	48	1															1		1	1	2	2	2	2	1	1	2	2	2	1	1	1	1	1	1	1	1	1	1	1	1	1	1
198	1	16	1	1	5	166	56	2		2	1												1		1	1	2	2	2	2	3	2	2	2	3	1	1	1	1	1	1	1	1	1	1	1	1	1	1
199	2	16	1	1	5	164	52	2	33	2	1												1		1	2	2	2	2	2	1	1	1	1	1	1	1	3	1	1	1	1	1	1	1	1	1	1	1
200	2	11	1	1		140	30	2	69	2	1								2	97	4	1		1	2	2	2	1	1	2	4	4	4	4	4	1	1	1	1	1	2	1	1	1	1	1	1	1	1
201	1	15	1	1	5	160	53	2	27	2	1
202	1	17		1		165	50	2	48	2	1												1		1	1	2	2	2	2	2	3	2	1	1	1	1	1	1	1	1	1	1	1	1	1	1	1	1
203	1	13		1				1	72		1	1											1		1	1	2	2	1	1	1	3	3	2	1	1	1	1	1	1	1	1	1	1	1	1	1	1	1
204	1	8	1	1	3			1	49	2	1												1		1	1	2	2	2	2	2	2	2	2	1	1	1	1	1	1	1	1	1	1	1	1	1	1	1
205	2	16	1	1	4			2	85		1												1		2	1	1	2	2	2	3	2	2	2	2	1	2	1	1	1	2	1	1	1	1	1	1	1	1
206	1	16	1	2	4	165	48	1	43	2	2	2											1			2			2	4	2	3				1	1	3	1	3	3	3	3	1	3	1	2	3	2
207	2	17	1	1	5	163	45	1	66	2	1												1		2	2			2	3	2	2				1	1	1	1	1	1	1	1	1	1	1	3	3
208	1	17	1	1	5	168	51	1	66	2	1												1		2	2			2	3	2	3				2	2	3	1	1	1	2	2	1	1	1	3	3
209	2	16	1	1	4	164	47	1	66	2	1												1		2	2			2	3	2	3				2	2	3	1	1	1	2	2	1	1	1	3	3
210	1	17	1	2	5	163	55	1	43	2	2												1			2			2	3	2	1				1	1	3	1	3	3	3	3	1	3	1	2	3	2
211	1	13	1	1	4	150	50	1	68	2	1	1											1		2	2			2	3	3	2				1	1	1	1	1	1	1	1	1	1	1	3	3	1
212	1	15	1	1	5	150	48	1	68	2	1	1											1		2	2			2	3	3	2				1	1	1	1	1	1	1	1	1	1	1	3	3	1
213	2	13	1	1	3			1	65	2	1												1		2	2			2	3	1	2		教育救助	教育救助，生活救助	1	1	3	3	1	1	1	1	3	1	1	3	3
214	2	17	1	1	5	156	59	2	29	2	1												1		2	2			2	3	1	1	社会政策很好	教育，生活，学费救助		1	1	1	1	1	1	1	1	1	1	1	3	3	1
215	1	17	1	1	5			2	62	2	1												1		2	2			2	3	2	3				1	1	1	1	1	1	1	1	1	1	1	1	3	1
216	1	15	1	1	5	180	60	1	51	2	1												1		2	2	2	2	2	2	3	2	3	2	1	1	1	1	1	1	1	1	1	1	1	1	1	2	2
217	2	16	1	1	4			1	56	2	1												1		2	2	1	2	2	2	3	3	3	3	3	1	1	1	1	1	1	1	1	1	1	1	1	1	1
218	2	8	1	1	3	126	35	2	54	2	1	1											1		1	1	1	1	2	2	2	2	2	2	2	3	1	1	1	1	1	1	1	1	1	1	1	1	1
219	1	17	1	1	5			1	63	4	1												1		1	2	2	2	2	2	3	3	3	3	3	1	1	1	1	1	1	1	1	2	1	3	3	1	2
220	2	17	1	1	5	155	45	2	58	2	1												1	1	2	2	1		1	1	1	2	2	1	2	1	1	2	2	2	2	1	1	2	2	2	1	2	1
221	2	14	1	1				2	65	1	1												1		1	1	2	2	2	2	2	2	2	2	2	3	1	1	1	1	1	1	1	1	1	1	1	1	1
222	1	17	1	1	5	170	62	2	27	1	1	1	2	19	1	1		10					1		1	1	1	2	2	2	2	2	2	2	2	3	1	1	1	1	1	1	1	1	1	1	1	1	1
223	2	16	1	1	3	132	38	2	54	2	1	1											1		1	1	1	1	2	2	2	2	2	2	2	3	1	1	1	1	1	1	1	1	1	1	1	1	1
224	1	16	1	1	4	156	42	2	63	1	1												1		1	1	2	2	2	2	2	2	2	2	2	3	1	1	1	1	1	1	1	1	1	1	1	1	1
225	2	17	1	1	5	155	55	2	28	2	1												1		2	2	1	2	2	2	3	2	2	2	3	1	1	1	1	1	1	1	1	1	1	1	1	1	1
226	1	12	1	1	3	152	36	1	58	2	1	1											1		2	2			2	3	3	3	表现良好，无不良表现	无	无	1	1	1	1	1	1	1	1	1	1	1	3	3	1
227	1	6	1	1	2	110	26	1	58	2	1	1											1		2	2			2	3	3	3	表现良好，无不良表现	无	无	1	1	1	1	1	1	1	1	1	1	1	3	3	1
228	1	17	1	1	5	168	53	2	73	4	1												1		2	2			1	3	3	3	表现良好，无不良表现	无	无	1	1	1	1	1	1	1	1	1	1	1	3	3
229	1	16	1	1	4	162	51	2	73	4	1												1		2	2			1	3	3	3	表现良好，无不良表现	无	无	1	1	1	1	1	1	1	1	1	1
230	2	14	1	1	4	154	41	2	73	4	1												1		2	2			1	3	3	3	表现良好，无不良表现	无	无	1	1	1	1	1	1	1	1	1	1	1	3	3
231	2	17	1	1	5			1	81	5	1	1											1		2	2			2	3	2	2	乐观积极向上			1	1	1	1	1	1	1	1	1	1	1	1	3	1
232	1	15	1	1	4	165	55	1	74	2	3	1											1		2	2			2	3	2	2	乐观积极向上			1	1	1	1	1	1	1	1	1	1	1	1	3	1
233	2	11	1	1	3			1	58	5	1												1		2	2			2	3	2	2	乐观积极向上			1	1	1	1	1	1	1	1	1	1	1	1	3	1
234	2	14	1	1	4			1	58	5	1												1		2	2			2	3	2	2	乐观积极向上			1	1	1	1	1	1	1	1	1	1	1	1	3	1
235	2	13	1	1	4			1	65	2	1												1		2	2			2	3	2	2	乐观积极向上			1	1	1	1	1	1	1	1	1	1	1	1	3	1
236	2	16	1	1	4	162	60	2	65	3	1												1	1		2			2	4	3	2	良好			1	1	1	1	1	1	1	1	1	1	1	3	3
237	1	16	1	1	5	160	50	2	56	2	1												1		2	2			2	3	3	1				1	1	3	1	1	1	1	1	1	1	1	3	3	1
238	2	17	1	1	4			1	33	2	1												1		2	2			2	3	3	1				1	1	3	1	1	1	1	1	1	1	1	3	3	1
239	2	18	1	1	5	160	52.5	2	52	2	1												1		2	2			2	1	2	2				1	1	3	1	1	1	1	1	1	1	1	3	3	1
240	1	15	1	1	8			2	67	4	1												1			2					3	2				1	1	2	1	1	1	1	2	1	1	1	3	3	3
241	1	13	1	1	4			2	67	4	1												1			2				2	3	3				1	1	2	1	1	1	1	2	1	1	1	3	3	3
242	2	15	1	1	4	150	40	2	69	2	1	1	1	44	2	1	5						1			2			2	2	1	1	开朗，健谈，活泼			1	1	1	1	1	1	1	1	1	1	1	3	3	1
243	1	15	1	1	4	166	66	1	32		1												1		2	2			2	4	2	2	自理能力较强	生活补贴	增加补贴	1	1	1	1	1	1	1	1	1	1	1	3	3	1
244	1	16	1	1	4	150	65	1	80	2	1												1		2	2			2	3	3	2		就业		1	1	1	1	1	1	1	1	1	1	1	3	3	1
245	1	17	1	1	4	165	60				1												1		2	2			2	2	2	2		无固定居住地		1	1	1	1	1	1	1	1	1	1	1	1	1	1
246	1	16	1	1	4	160	60	2	25	2	1												1		2	2			2	2	2	2				1	1	1	1	1	1	1	1	1	1	1	1	1	1
247	1	17	1	1	4	160	65	2	79	2	1												1		2	2			2	3	3	2		就业		1	1	1	1	1	1	1	1	1	1	3	3	1	3
248	2	15	1	1	4	165	47	2	51	4	1														2	2			2	3	2	2		住房需求		1	1	1	1	1	1	1	1	1	1	1	1	1	1
249	2	17	1	1				1	36	2	1												1		1	1	2	2	2	2	3	3	3	3	1	1	1	1	1	1	1	1	1	1	1	1	1	1	1
250	1	18	1	1	4	160	60	2	62	2	1												1		2	2			2	3	3	3		就业		1	1	1	1	1	1	1	1	1	1	1	3	3	1
251	2	15	1		4	150	55	2			1												1		2	2			2	3	3	2				1	1	1	1	1	1	1	1	1	1	1	3	3	1
252	1	15	1	1	4	155	50	1	66	2	1	1	1	19	1	1							1		2	1	一般		2	3	3	3	基本可以	经济困难	经济困难	3	3	3	3	3	3	3	3	1	3	1	3	3	1
253	1	10	1	1	3	145	60	1	65	2	1	2											1		2	2			2	2	2	2		经济困难	经济困难	1	1	1	1	1	1	1	1	1	1	1	3	3	1
254	1	16	1	1	4			1	78	4	1												1		2	2			2	3	2	1		继续救助	继续救助	1	1	1	1	1	1	1	1	1	1	1	3	3	1
255	2	13	1	1	3			1	78	4	1												1		2	2			2	3	2	1		继续救助	继续救助	1	1	1	1	1	1	1	1	1	1	1	3	3	1
256	2	15	1	1	4	155	45	1	69	2	1												1											文化教育，社会关系	经济物质方面	1	1	1	1	1	1	1	1	1	1	1	1	1	1
257	2	17	1	1	5	160	55	1	63	2	1												1		2	2			2	2	1	1				1	1	1	1	1	1	1	1	1	1	1	3	3	1
258	2	16	1	1	5	158	52	1	71	2	1												1		2	2			2	2	2	1				1	1	1	1	1	1	1	1	1	1	1	1	3	1
259	2	17	1	1	10			2	87	4	1	1	1	25	1	1	5						1		2	2			2	2	2	2	较好	需资金解决学费，生活费		1	1	3	3	1	1	1	1	3	1	1	3	3	1
260	2	8	1	1	3	130	27.5	2	43	4	1	1											1		2	2			2	2	2	2	正常			1	1	1	1	1	1	1	1	1	1	1	3	3	1
261	1	15	1	1	4	158	75	1	54	2	1	1	1	28	2	1	4		1	25	1	1	1		2	2			2	2	2	1	正常			1	1	1	1	1	1	1	1	1	1	1	3	3	1
262	2	16	1	1	4	155	46	2	18	1	1												1		2	2			2	1	2	1				1	1	1	1	1	1	1	1	1	1	1	3	3	1
263	2	15	1	1	4	150	36	1	76	2	1	1											1			2			2	1	1	1		在教育方得到更进一步的救助		1	1	3	1	1	1	1	2	1	1	1	3	3	1
264	1	17	1	1	5	173	110	1	63	2	1	1											1		2	2			1	2	1	1		学费	学费	1	1	1	1	1	1	1	1	1	1	1	3	3	1
265	2	17	1	1	5	150	45	2	25	2	1	1											1			2			2	2	2	1		希望读书	惠民政策	1	1	1	1	1	1	1	1	1	1	1	3	3	1
266	1	14	1	1	4	140	35	1	61	2	1	1											1			2			2	1	1	1	尊老爱幼，热情大方		希望在教育方面得到进一步救助	1	1	2	1	1	1	2	1	1	1	1	3	3	1
267	2	14	1	1	4	140	36	1	54	2	1	1											1		2	2	2	2	2	2	3	3	3	3	3	1	1	1	1	1	1	1	1	1	1	1	1	1	1
268	1	8	1	2	3	120	24	1	79	2	2	2													1	2	2	2	2	2	1	2	2	1	1	1	1	1	1	1	1	1	1	1	1	1	1	1	1
269	1	11	1	1	3	127	33	2	21	1	1												1		2	2	1	2	2		1	1	1	1	1	1	1	1	1	1	1	1	1	1	1	1	1	1	1
270	1	16	1	1	4	150	40	2	21	1	1												1		2	2	1	2	2		1	1	1	1	1	1	1	1	1	1	1	1	1	1	1	1	1	1	1
271	1	17	1	1	4	140	50	1	29	2	1	2											1		1	1	1	2	2	2			3	3	3	1	1	1	1	1	1	1	1	1	1	1	1	1	1
272	1	13	1	1	4	110	40	1	29	2	1	2											1		1	1	1	2	2	2			3	3	3	1	1	1	1	1	1	1	1	1	1	1	1	1	1
273	2			1				2		1	1	1	2			1							1		1	1	1	2	2	2	1	1	1	1	1	1	1	1	1	1	1	1	1	1	1	1	1	1	1
274	1							2		1	1	1	2			1							1		1	1	1	2	2	2	1	1	1	1	1	1	1	1	1	1	1	1	1	1	1	1	1	1	1
275	2							2		1	1	1											1		1	1	1	2	2	2	1	1	1	1	1	1	1	1	1	1	1	1	1	1	1	1	1	1	1
276	1	7	1	1	3			2	37	2	1	1											1		1	1	2	2	2	2	1	1	1	1	1	1	1	1	1	1	1	1	1	1	1	1	1	1	1
277	2	16	1	1	5			2	37	2	1	1											1		1	1	2	2	2	2	1	1	1	1	1	1	1	1	1	1	1	1	1	1	1	1	1	1	1
278	1	17	1	1	5			1	40	2	1												1		1	1	2	2	2	2	2	2	2	1	1	1	1	1	1	1	1	1	1	1	1	1	1	1	1
279	2	16	1	1	5			2	36	2	1												1		1	1	1	2	2	2	2	2	2	2	1	1	1	1	1	1	1	1	1	1	1	1	1	1	1
280	2	17	1	1	5			1	75	2	1	1											1		1	1	2	2	2	2	1	1	1	1	1	1	1	1	1	1	1	1	1	1	1	1	1	1	1
281	1	16	1	1	5			1	76	2	1												1		1	1	2	2	2	2	2	2	1	1	1	1	1	1	1	1	1	1	1	1	1	1	1	1	1
282	2	17	1	1	5	162	50	2	73	4	1												1		1	1	2	2	2	2	1	1	3	2	2	1	1	1	1	1	1	1	1	1	1	1	1	1	1
283	1	16	1	1	5	170	60	1	75	4	1												1		2	2	2	2	2	2	1	1	1	1	1	1	1	1	1	1	1	1	1	1	1	1	1	1	1
284	2	16	1	1	5			2	58	2	1	1											1		2	2	2	2	2	2	1	1	1	1	1	1	1	1	1	1	1	1	1	1	1	1	1	1	1
285	1	14	1	1	4	153	35	2	65	4	1												1		1	1	1	2	2	2	2	2	2	2	2	1	1	1	1	1	1	1	1	1	1	1	1	1	1
286	2	14	1	1	4	155	50	1	70	2	1	1											1		1	1	1		1	2	3	3	3	3	2	1	1	1	1	1	3	1	1	1	1	1	1	1	2
287	2	17	1	1	5	160	48	1	65	4	1												1								1	1	1	1	1	1	1	1	1	1	1	1	1	1	1	1	1	1	1
288	2	14	1	1	4	145	40			2	1	1	2	61	2	1		9	2	31	2	2	1		1	1	2	2	2	2	2	2	3	3	2	1	1	1	1	1	1	1	1	1	1	1	1	1	1
289	1	12	1	1	3	130	30	1	66	2	1												1		2	1	2	2	2	2	2	1	3	1		1	1	2	2	2	3	3	1	1	3	3	1	1	1
290	2	11	1	1		130	40	1	58	2	1	1											1		1	1	1	2	2	2	2	2	2	1	1	1	1	1	1	1	1	1	1	1	1	1	1	1	1
291	1	17	1	1		160	50	1	38		1												1		1	1	1	2	2	2	2	2	2	2	1	1	1	1	1	1	1	1	1	1	1	1	1	1	1
292	1	16	1	1		158	95	1	38		1												1		1	1	1	2	2	2	2	2	2	2	1	1	1	1	1	1	1	1	1	1	1	1	1	1	1
293	1	7	1	1	1			1	50	2	1	1	2	23	1	1		5					1		1	1	2	2	1	2	3	3	1	3	1	1	2	1	1	2	3	1	1	1	2	1	2	1	1
294	2	16	1	1	5	160	45	1	44	2	1												1		1				2	2	3	3	2	3	3	1	1	1	1	1	1	1	1	1	1	1	1	1	1
295	2	9	1	1	3	110	25	2	53	2	1												1		2	2	2	2	2	2	1	3	3	3	3	1	1	1	1	1	3	1	1	1	1	1	1	1	1
296	1	15	1	1	4	162	50	2	77	4	1												1		1	1	1	2	2	2	1	1	1	1	1	1	1	1	1	1	1	1	1	1	1	1	1	1	1
297	1	14	1	1	4	150	40	1	42	2	1	1											1		2	1	1	2	2	2	4	2	2	1	2	1	1	1	1	1	2	1	1	1	1	1	1	1	3
298	1	17	1	1	5	162	62	2	26	1	1	1	2	20	2	1		10					1		2				2	2	2	3	3	2	2	1	1	1	1	1	1	1	1	1	1	1	2	1	3
299	1	8	1	1	3	130	56	1	51	2	1	1											1		1	1	2	2	2	2	1	1	1	3	2	1	1	1	1	1	1	1	1	1	1	1	1	1	1
300	1	11	1	1	3			1	67	2	1	1	1	36	1	1		3					1		1	1	1		2	2	2	3	3	3	2	1	1	1	1	1	1	1	1	1	1	1	1	1	1
301	2	12	1	1	4	146	40	1	67	2	1	1	1	36	1	1		3					1		1	1	1	2	2	2	2	2	2	2	2	1	1	1	1	1	1	1	1	1	1	1	1	1	1
302	1	17	1	2	4	165	62	1	64	2	2	2	1	22	1		苗	4					1		1	1	1	2	2	2	1	1	1	1	1	1	1	1	1	1	1	1	1	1	1	1	1	1	1
303	1	14	1	1	4	150	51	1	24	1	1	1											1		2	2	1	2	2	2	2	3	2	2	1	1	1	3	1	1	1	1	1	1	1	1	1	1	1
304	2	11	1	1	4	150	45	1	37	2	1												1		1	1	2	2	2	2	1	1	1	1	1	1	1	1	1	1	1	1	1	1	1	1	1	1	1
305	1	7	1	1	3	120	22	1	47	2	1	1											1		1	1	1	2	1	2	2	1	2	1	1	1	1	1	1	1	1	1	1	1	1	1	1	1	1
306	1	11			3	140	34	2	66	2	1	1											1				1		2	2	2	1	1	1	1	1	1	1	1	1	1	1	1	1	1	1	1	1	1
307	1	9	1	1	3	135	32	1	47	2	1	1											1		1	1	1		1	2	2	1	2	1	1	1	1	1	1	1	1	1	1	1	1	1	1	1	1
308	1	17	1	1	5	170	60	2	83	2	1												1		1	1	2	2	2	2	2	1	1	1	1	1	1	1	1	1	1	1	1	1	1	1	1	1	1
309	2	13	1	1	5	147	36	1	85	2	1	1											1		1	1	1	1	1	2	1	1	1	1	1	1	1	1	1	1	1	1	1	1	1	1	1	1	1
310	2	15	1	1	4	156	46	2	65	2	1	1											1		1	1	1	2	2	2	2	1	1	1	1	1	1	1	1	1	1	1	1	1	1	1	1	1	1
311	1	15	1	1	5	165	46	1	67	2	1	1	2	66	1	1							1		1	1	1	2	2	2	2	1	1	1	1	1	1	1	1	1	1	1	1	1	1	1	1	1	1
312	1	15	1	1	4	170	52	2	66	2	1	1											1				1		2	2	1	1	1	1	1	1	1	1	1	1	1	1	1	1	1	1	1	1	1
313	2	15	1	1	5	160	47	1	69	2	1												1		1	1	2	2	2	2	3	1	1	1	1	1	1	1	1	1	1	1	1	1	1	1	1	1	1
314						169	55		40														1		1	1	2	2	2	2	1	1	1	1	1	1	1	1	1	1	1	1	1	1	1	1	1	1	1
315	2	16	1	1	5	160	60	1	72	2	1												1		1	1	2	2	2	2	1	1	1	1	1	1	1	1	1	1	1	1	1	1	1	1	1	1	1
316	1	16	1	1	4	170	65	1	60				1	30									1				2		2	2	3	1	1	1	1	1	1	1	1	1	1	1	1	1	1	1	1	1	1
317	1	17	1	1	5	172	70	1	54	2	1												1		1	1	1	2	2	2	1	1	1	1	1	1	1	1	1	1	1	1	1	1	1	1	1	1	1
318	2	14			4	160	55	1	66														1		1	1	2	2	2		1	1	1	1	1	1	1	1	1	1	1	1	1	1	1	1	1	1	1
319	1	14	1	1	4	156	37	1	76	2	1		2	69	2	1							1		1	1	2	2	2	2	2	1	1	1	2	1	1	1	1	1	1	1	1	1	1	1	1	1	1
320	2	12	1	1	4	149	35	2	53	2	1												1		1	1	2	2	2	2	2	2	2	2	2	1	1	1	1	1	1	1	1	1	1	1	1	1	1
321	2	11	1	1	3	140	35.1	2	80	4	1												1		1	1	1	2	2		2	2	4	3	3	1	1	1	1	1	1	1	1	1	1	1	1	1	1
322	1	14	1	1	4	157	43	1	59	2	1												1		1	1	2	2	2	2	3	3	3	2	3	1	1	1	1	1	1	1	1	1	1	1	1	1	1
323	2	17	1	1	5			2	51	2	1												1		1	1	2	2	2	2	2	2	2	2	2	1	1	1	1	1	1	1	1	1	1	1	1	1	1
324	2	16	1	1	5	158	45	2	46	2	1												1		1	1	2	2	2	2	2	2	2	2	2	1	1	1	1	1	1	1	1	1	1	1	1	1	1
[truncated: 77 more columns]
